# Supplementary material for: Short O-GlcNAcase Is Targeted to the Mitochondria and Regulates Mitochondrial Reactive Oxygen Species Level
Source: Cells. 2022 Jun 2;11(11):1827. doi: 10.3390/cells11111827 (PMC9180253; doi:10.3390/cells11111827)
Supplement: Supplementary file 1 [file cells-11-01827-s001.zip]

Archive with 1 entries (1 files):
- cells-1716428-supplementary.pdf
